# Supplementary material for: Comparison between Self-Completed and Interviewer-Administered 24-Hour Dietary Recalls in Cancer Survivors: Sampling Bias and Differential Reporting
Source: Nutrients. 2022 Dec 8;14(24):5236. doi: 10.3390/nu14245236 (PMC9781276; doi:10.3390/nu14245236)
Supplement: Supplementary file 1 [file nutrients-14-05236-s001.zip]

Archive with 1 entries (1 files):
- nutrients-2051005-supplementary.pdf
